# Supplementary material for: Dysbiosis of the Human Oral Microbiome During the Menstrual Cycle and Vulnerability to the External Exposures of Smoking and Dietary Sugar
Source: Front Cell Infect Microbiol. 2021 Mar 19;11:625229. doi: 10.3389/fcimb.2021.625229 (PMC8018275; doi:10.3389/fcimb.2021.625229)
Supplement: Supplementary file 2 [file DataSheet_2.xlsx]

## Sheet: S1_additional_health
						Self-rated health
Contraceptive	Subjects (n)	Dentist visit (n)	Plaque removal (n)	Cavities (n)	Other oral health issues	Very good (n)	Fairly good (n)	Neither good nor bad (n)	Fairly bad (n)	Very bad (n)
Non-hormonal contraceptives	43	12	3	2	1 dental bleaching 1 root canal filling	18	21	4	0	0
Combined oral contraceptive	41	10	1	2		11	28	2	0	0
Levonorgestrel intra-uterine system	19	7	2	2	1 broken porcelain crown	11	6	2	0	0

## Sheet: S2_species_table
Subject_ID	4	9	10	12	19	24	29	34	53	72	80	87	94	97	98	99	103	104	105	108	111	112	113	120	124	129	134	135	136	138	139	140	142	143	147	149	150	151	156	158	159	164	166	2	7	15	17	18	21
Contraceptive	1.NHC	1.NHC	1.NHC	1.NHC	1.NHC	1.NHC	1.NHC	1.NHC	1.NHC	1.NHC	1.NHC	1.NHC	1.NHC	1.NHC	1.NHC	1.NHC	1.NHC	1.NHC	1.NHC	1.NHC	1.NHC	1.NHC	1.NHC	1.NHC	1.NHC	1.NHC	1.NHC	1.NHC	1.NHC	1.NHC	1.NHC	1.NHC	1.NHC	1.NHC	1.NHC	1.NHC	1.NHC	1.NHC	1.NHC	1.NHC	1.NHC	1.NHC	1.NHC	2.COC	2.COC	2.COC	2.COC	2.COC	2.COC
Phase	Menstrual	Menstrual	Menstrual	Menstrual	Menstrual	Menstrual	Menstrual	Menstrual	Menstrual	Menstrual	Menstrual	Menstrual	Menstrual	Menstrual	Menstrual	Menstrual	Menstrual	Menstrual	Menstrual	Menstrual	Menstrual	Menstrual	Menstrual	Menstrual	Menstrual	Menstrual	Menstrual	Menstrual	Menstrual	Menstrual	Menstrual	Menstrual	Menstrual	Menstrual	Menstrual	Menstrual	Menstrual	Menstrual	Menstrual	Menstrual	Menstrual	Menstrual	Menstrual	Menstrual	Menstrual	Menstrual	Menstrual	Menstrual	Menstrual
Actinomyces graevenitzii	0	0.00112	0.00151	0	0.01496	0	0.00326	0.01364	0	0.00373	0.00598	0	0.00376	0	0	0	0	0.0032	0	0	0	0	0.00177	0	0.00426	0	0.00388	0.00936	0.01511	0.00181	0	0.00419	0.00379	0.02468	0.00279	0.01088	0	0	0	0.0037	0.0039	0	0	0.00241	0	0.00525	0.01618	0	0.00989
Actinomyces odontolyticus	0.09188	0.00467	0.00404	0	0.00342	0	0.00741	0.00479	0	0.00313	0.00394	0	0	0	0.00418	0	0	0.00412	0	0.00225	0	0	0.00213	0	0.005	0	0.01004	0.00575	0	0.00452	0	0	0.00296	0.03285	0.00396	0	0	0.00581	0	0.01139	0.00346	0	0	0.00321	0	0.00658	0.00709	0	0.01288
Campylobacter concisus	0	0.0093	0.0208	0	0.01464	0	0.00825	0.01868	0.00713	0.00704	0.01562	0.02014	0.01058	0.01364	0	0.01478	0	0.00169	0	0.01317	0	0.01845	0.00341	0.05238	0.03166	0.00943	0.01252	0.01729	0.01783	0.00721	0	0.02553	0.01711	0	0.00843	0.01977	0.02587	0.00865	0.02176	0.01467	0.01618	0.00489	0.01733	0.00639	0	0.01117	0.01314	0.00926	0.02297
candidate division TM7 single-cell isolate TM7c	0	0.00103	0	0.00683	0	0.02979	0	0	0.00683	0.00248	0.00237	0	0.00267	0.01078	0	0	0	0.00214	0.01316	0.00177	0.0055	0	0.00112	0	0	0.00457	0	0	0.00711	0	0	0	0	0	0	0	0.03589	0.00322	0.00494	0	0.00564	0.00292	0.00987	0	0.04144	0.00349	0.00151	0.0025	0.00314
Fusobacterium periodonticum	0.01446	0.0055	0.00389	0.01226	0.00393	0	0.00157	0.00225	0.00568	0.00936	0.00411	0	0.02776	0.01582	0	0.01141	0	0.00627	0	0.01165	0	0	0.01274	0	0.00626	0.00494	0.0034	0.00832	0.02037	0.00802	0	0.01306	0.01135	0	0.01384	0.01106	0	0.00675	0	0.01165	0	0.016	0	0.01098	0	0.03462	0.01266	0.02	0
Granulicatella adiacens	0	0.00322	0.00232	0	0.0015	0	0.00242	0.00298	0.00576	0.00586	0.00251	0	0.00245	0	0.01522	0	0	0.00363	0	0	0.01414	0	0.00448	0	0.00088	0	0.00234	0.00102	0	0.00373	0	0	0.0023	0	0	0	0	0.00453	0	0.00582	0.00267	0.00314	0	0.0037	0	0	0.00323	0	0.00458
Haemophilus haemolyticus	0	0.00668	0.00104	0	0.00172	0.07538	0.00077	0.00132	0	0.00676	0	0	0.01131	0	0.00467	0.00863	0	0.00989	0	0.00348	0.0077	0.02827	0.01104	0	0.00082	0	0.00093	0.00271	0	0.00086	0	0	0.00347	0	0.00189	0	0	0.00376	0	0.00518	0	0.01839	0	0.00897	0	0.00575	0.00431	0.00862	0
Haemophilus parainfluenzae	0.0425	0.02111	0.01367	0.14588	0.02967	0	0.01234	0.01348	0.0445	0.04794	0.02633	0.07727	0.03329	0.0612	0.0906	0.03916	0.23288	0.03449	0.10323	0.04968	0.05653	0.06281	0.1261	0	0.01356	0.0246	0.01056	0.02238	0.02901	0.01367	0	0.0381	0.01803	0	0.03101	0.04331	0.09382	0.02138	0.02173	0.05349	0.02408	0.06813	0.03257	0.05022	0.18052	0.07153	0.0817	0.16703	0.01649
Haemophilus sp. CCUG 60358	0	0.00687	0.00432	0.037	0.00592	0	0.0027	0.00649	0.00643	0.01544	0.00859	0	0.01872	0.02799	0.02306	0	0	0.01921	0.02747	0.015	0.01516	0	0.02098	0	0.00446	0.00853	0.00273	0.01136	0	0.00319	0	0.00743	0.00685	0	0.0075	0.01224	0.05213	0.00859	0.00943	0.02584	0.00507	0.04253	0	0.01261	0	0.03781	0.02504	0.04232	0.00287
Haemophilus sp. HMSC061E01	0	0.00423	0.00469	0.03709	0.01407	0	0.00525	0.0045	0.01055	0.01241	0.01277	0	0.00781	0.02349	0.03939	0	0	0.00892	0.04656	0.01334	0.01944	0	0.01846	0	0.01276	0	0.00536	0.00904	0.01158	0.00565	0	0.01236	0.01046	0	0.0091	0.02661	0	0.00728	0	0.01286	0.00565	0.01823	0	0.02117	0	0.01976	0.03231	0.04384	0.00492
Haemophilus sp. HMSC068C11	0	0.0047	0.00462	0.03688	0.01238	0	0.00382	0.00435	0.01096	0.01265	0.01057	0	0.00986	0.03451	0.04202	0	0	0.01052	0.03578	0.01379	0.01452	0	0.02048	0	0.00691	0	0.00493	0.00878	0.00976	0.0047	0	0.00998	0.00708	0	0.00961	0.01646	0	0.008	0	0.01538	0.00641	0.02141	0	0.01753	0	0.02267	0.03868	0.05086	0.00515
Haemophilus sp. HMSC073C03	0	0.00395	0.00265	0.02194	0.0056	0	0.00293	0.00311	0	0.00954	0.00524	0	0.0086	0.0167	0.01916	0	0	0.01454	0.02181	0.00872	0.00948	0	0.02657	0	0.00285	0	0.00195	0.00566	0	0.00258	0	0.00759	0.00473	0	0.00474	0.01011	0	0.00489	0	0.01193	0.00325	0.01865	0	0.00912	0	0.01695	0.01448	0.02886	0.0024
Haemophilus sp. HMSC71H05	0	0.00472	0.00634	0.0302	0.01614	0	0.00322	0.00539	0.01201	0.01252	0.0158	0	0.0062	0.02688	0.03546	0	0	0.00658	0.05454	0.01261	0.01292	0	0.01934	0	0.0152	0	0.00499	0.00786	0.01227	0.0188	0	0.01255	0.00884	0	0.00896	0.02175	0	0.00813	0	0.02146	0.00668	0.01661	0	0.0183	0	0.01619	0.0279	0.04946	0.00443
Haemophilus sputorum	0	0.00203	0	0.01156	0	0	0	0.00212	0.00535	0.00177	0	0.01971	0.0045	0.01437	0	0.00856	0	0.00191	0.01394	0	0	0	0.00281	0	0	0	0.00069	0.00364	0	0.00141	0	0.00524	0.00114	0	0.00184	0	0	0.00294	0	0.00531	0.00373	0.00771	0	0.00528	0.02529	0.00697	0	0.00654	0
Leptotrichia sp. oral taxon 215	0	0	0	0	0	0	0	0	0	0	0	0	0.00459	0	0	0	0	0	0	0	0	0	0.00293	0	0.00227	0	0	0.00235	0	0.00146	0	0	0.00233	0	0.00203	0	0	0	0	0	0	0	0	0	0	0.00899	0.00466	0	0
Megasphaera micronuciformis	0	0.00874	0.02056	0	0.04962	0	0.05414	0.02648	0.01445	0.01394	0.02633	0	0.00469	0	0	0.00992	0	0	0	0.00889	0	0.02121	0.00614	0.08592	0.02798	0.01047	0.02229	0.02461	0.02187	0.01711	0.04177	0.00934	0.03626	0.02972	0.00205	0.01989	0	0.02023	0.02563	0.0083	0.01539	0	0.01463	0.00443	0	0.00346	0.01419	0.00572	0.01953
Neisseria flavescens	0.20649	0.01614	0.01412	0.06109	0	0	0	0.01973	0	0.01962	0.01767	0.0309	0.04326	0.10969	0.0085	0.02695	0.07198	0.13001	0.08724	0.02369	0.01917	0.01695	0.05045	0	0.00129	0.04089	0.01828	0.03027	0.02423	0.00282	0.07241	0.02444	0.00932	0	0.11048	0.01268	0.06813	0.01053	0.00776	0.05255	0.01037	0.06369	0.03756	0.0319	0.02856	0.04928	0.0031	0.01239	0
Neisseria mucosa	0.1057	0.0104	0.03628	0.02991	0.00175	0	0	0.01288	0.00791	0.01301	0.02108	0.0234	0.03451	0.06073	0.01059	0.06998	0.05388	0.09377	0.03756	0.01703	0.02167	0	0.03158	0.16449	0.00107	0.04786	0.04419	0.01715	0.02212	0.00797	0.11678	0.05381	0.0075	0	0.06781	0.00774	0.06118	0.00578	0.00789	0.04508	0.02001	0.04389	0.03857	0.03784	0.06373	0.0275	0.00279	0.04033	0
Neisseria sicca	0.02677	0.01679	0.00773	0	0	0	0.0019	0.00153	0.02641	0.01311	0.00261	0	0.00571	0.03509	0.04193	0.03389	0	0.04299	0	0.00446	0.04998	0.03296	0.03085	0	0	0.01713	0.00789	0.00436	0	0	0.11646	0.02361	0.00167	0.03016	0.01601	0	0	0.00787	0.00845	0.01083	0.02841	0.01135	0.042	0.00427	0.07835	0	0	0.00905	0.00573
Neisseria subflava	0.10723	0.01373	0.01225	0.0291	0.00449	0.07591	0	0.02298	0	0.01533	0.09245	0.02544	0.18403	0.06242	0.03285	0.02412	0.1339	0.10896	0.04999	0.05476	0.01413	0.02697	0.04081	0	0.00517	0.03683	0.01576	0.02127	0.02	0.00333	0	0.02288	0.0518	0	0.09989	0.05654	0.06111	0.0077	0.02064	0.04885	0.00927	0.05834	0.02887	0.08746	0	0.04457	0.01658	0.01297	0
Oribacterium sinus	0	0.00288	0.0039	0	0.00366	0	0.00234	0.00095	0.00459	0.00264	0.00321	0	0.00313	0	0	0	0	0.00156	0	0.00308	0	0	0.00094	0	0.00371	0	0.00254	0.00231	0	0.00418	0	0	0.00155	0	0.00175	0	0	0.00336	0	0.00675	0.00363	0	0	0.00334	0	0.00384	0.00779	0.0117	0.00215
Porphyromonas gingivalis	0	0.00105	0	0	0	0	0	0.0013	0.00611	0.00246	0.00209	0	0	0.01088	0	0	0	0.00227	0	0	0	0	0.00164	0	0	0	0	0.00093	0	0	0	0	0	0	0	0	0	0	0.00457	0	0.00568	0	0	0	0.02455	0	0	0.00307	0.00411
Porphyromonas sp. oral taxon 279	0.03001	0.01744	0.00124	0.03851	0	0	0	0.00135	0.00677	0.00564	0.00667	0.01774	0.02176	0.01036	0.00595	0.03277	0.03617	0.02723	0.01137	0.01672	0.01967	0	0.05855	0	0	0.01471	0.00254	0.00741	0.01691	0.01468	0	0.00631	0.00609	0	0.02566	0	0.03182	0.01193	0.00833	0.02232	0.00231	0.0513	0	0.00449	0	0.01619	0.00469	0.0068	0
Prevotella denticola	0	0.00212	0.00392	0	0.00272	0	0.0026	0.00294	0	0	0.00518	0	0	0	0	0	0	0.004	0	0.00419	0.02291	0	0	0	0.00318	0.00548	0.00216	0.00265	0.00642	0.00333	0	0	0.003	0	0.00211	0.00829	0	0.00589	0.00418	0.00472	0.00625	0	0	0	0	0	0	0	0
Prevotella histicola	0	0.01755	0.10566	0.03388	0.19095	0.06277	0.039	0.06185	0.09105	0.09541	0.08813	0.03193	0.01616	0	0.00396	0.04761	0	0.00453	0.01614	0.04675	0.01032	0.09838	0.00611	0.09254	0.08573	0.04588	0.2122	0.06462	0.02739	0.07723	0	0.02428	0.11869	0.09244	0.01139	0.03145	0	0.04095	0.06593	0.01079	0.12459	0	0.03894	0.02058	0.03077	0	0.03763	0.02703	0.04742
Prevotella melaninogenica	0.04431	0.2214	0.0865	0.02693	0.08494	0.04196	0.04736	0.09357	0.06557	0.15192	0.0925	0.16316	0.0687	0.07847	0.07452	0.15445	0.15854	0.04126	0.04599	0.15008	0.14324	0.06281	0.03856	0.12046	0.1091	0.06557	0.0764	0.16352	0.15042	0.16516	0.07988	0.12133	0.11802	0.08767	0.15419	0.15035	0.08169	0.07343	0.05272	0.03395	0.07182	0.06373	0.02893	0.158	0.03321	0.10409	0.07817	0.08584	0.08067
Prevotella nigrescens	0	0.00512	0.00333	0.01149	0.00507	0	0.00385	0.00558	0	0.00278	0.00743	0.04308	0.00516	0.01199	0	0	0	0.00182	0	0.00528	0.01564	0	0	0	0.00303	0.0053	0.00308	0.00316	0.01603	0.00496	0	0.0042	0.00296	0	0.00412	0.00811	0	0	0.00444	0.00627	0	0	0.01083	0	0	0.00602	0	0.00527	0.00297
Prevotella oris	0	0.00144	0.00142	0	0.00168	0	0.00107	0.00328	0	0	0.00227	0	0	0	0	0	0	0	0	0	0.01005	0	0	0	0.00204	0.00594	0.00113	0.00125	0.0162	0.00122	0	0	0	0	0.00169	0.01033	0	0.00415	0.00394	0.00864	0.00444	0	0	0	0	0	0	0.00243	0
Prevotella oulorum	0	0	0.00236	0	0.00482	0	0.00257	0.00282	0	0	0.00256	0	0	0	0	0	0	0	0	0.00206	0	0	0	0	0.0323	0	0.00261	0.00261	0	0.00214	0	0	0.00295	0.02052	0	0	0	0.00339	0	0	0.00356	0	0	0	0	0	0.00148	0	0
Prevotella pallens	0.0357	0.0597	0.04627	0.03631	0.05871	0.03407	0.09391	0.06593	0.03135	0.03023	0.02869	0	0.03317	0.02268	0.01159	0.01366	0	0.00837	0	0.09372	0.00624	0.0273	0.00683	0.11072	0.05551	0.06996	0.05923	0.0576	0.14112	0.08598	0.08752	0.0479	0.06639	0.08928	0.05946	0.02104	0.06397	0.02173	0.07157	0.04606	0.01404	0.00544	0.02153	0.0126	0	0.06211	0.0242	0.02192	0.05271
Prevotella salivae	0	0.01941	0.03223	0.01267	0.03874	0	0.03097	0.03826	0.03537	0.01077	0.02436	0	0.00269	0	0.00397	0.02592	0	0.00178	0	0.02085	0.01049	0.01743	0.00372	0	0.02742	0.02565	0.03226	0.02208	0.01717	0.01188	0	0.01852	0.03351	0.03545	0.00703	0.01343	0	0.01893	0.03641	0.01392	0.02199	0.00318	0.03518	0.00532	0	0.00951	0.01299	0.00841	0.01431
Prevotella scopos	0	0.02516	0.00569	0	0.0061	0	0.00987	0.00603	0.00401	0.01037	0.01614	0	0.004	0	0.00319	0.01314	0	0	0	0.00781	0.00747	0	0.00556	0	0.00654	0.00972	0.01219	0.01739	0.00669	0.04694	0	0.01082	0.00606	0	0.00882	0.00999	0	0.01453	0.00843	0.00352	0.00354	0.00309	0	0.00761	0	0.00959	0.01028	0.00406	0.00504
Prevotella sp. F0091	0	0.00534	0.00298	0	0.00354	0	0.00352	0.00362	0	0.00305	0.00315	0	0	0	0	0.00539	0	0	0	0.00475	0	0	0.00133	0	0.0036	0.00605	0.00305	0.00471	0	0.00509	0	0.00297	0.00233	0	0.00506	0	0	0.0034	0.00381	0	0	0	0	0.0046	0	0.00602	0.00223	0	0
Prevotella sp. oral taxon 306	0	0.02582	0.00803	0	0.0131	0	0.04222	0.06739	0.09919	0.00269	0.05049	0	0	0	0.00961	0.09248	0	0	0	0.02205	0	0	0.00306	0	0.03393	0.02969	0.00641	0.0219	0.00977	0.02854	0.06048	0.04523	0.00656	0.0537	0.00442	0	0	0.04753	0.05751	0.00995	0.02158	0	0.02407	0.00768	0	0.0131	0	0.00377	0.04156
Prevotella sp. oral taxon 313	0	0.05451	0.12702	0.02581	0.05169	0.02899	0.24627	0.08357	0.00434	0.01118	0.06254	0.03164	0.01592	0.01244	0.01524	0.02453	0	0.00304	0.04031	0.01424	0.01125	0.04772	0.00427	0.11492	0.11684	0.20621	0.02995	0.02812	0.00758	0.11132	0.07172	0.06558	0.0918	0.10882	0.04121	0.05658	0	0.12984	0.20357	0.09325	0.04135	0.00366	0.05653	0.01763	0.03006	0.00511	0.00293	0.00599	0.01538
Prevotella veroralis	0	0.01075	0.00519	0	0.00718	0	0.01513	0.02526	0.03378	0.00337	0.01901	0	0	0	0.00414	0.03312	0	0	0	0.00881	0.0122	0	0.00155	0	0.01291	0.01358	0.00524	0.00905	0	0.01175	0	0.01656	0.00389	0.01822	0.00284	0	0	0.01881	0.02132	0.00455	0.0108	0	0.01301	0.00402	0	0.00949	0	0.00509	0.01341
Rothia aeria	0	0.0043	0.00296	0	0	0	0	0.00125	0.00843	0.00579	0	0	0	0.01756	0.00332	0.00549	0	0.00577	0	0.00279	0.00629	0	0.01347	0	0	0	0	0	0	0	0	0.00645	0	0.01631	0	0	0	0.00411	0.00337	0	0.01022	0.00994	0.00976	0.00284	0.0267	0.00375	0.00262	0.00892	0
Rothia dentocariosa	0	0.00149	0.00331	0	0.00168	0	0.00161	0.01004	0.02108	0.00984	0.00327	0	0.00957	0.01332	0	0	0	0.00516	0.01361	0.00606	0.00844	0	0.00903	0	0	0.00335	0.00154	0.00314	0	0.00186	0	0.00356	0.00227	0	0.00239	0	0	0.00758	0.00515	0.01124	0.00747	0.0097	0.01792	0.0175	0.04999	0.00369	0.01511	0.00352	0.02041
Rothia mucilaginosa	0.10204	0.00357	0.00606	0.01327	0.00282	0	0.00864	0.02671	0.01585	0.06393	0.01132	0	0.00678	0.04779	0.05279	0.0067	0.05033	0.02037	0.0532	0.01041	0.02868	0.01697	0.00747	0	0.00511	0.01632	0.04105	0.01718	0.02308	0.00701	0.04473	0.05349	0.00808	0.04151	0.02235	0.02479	0.04368	0.00936	0.0069	0.09147	0.00798	0.0688	0.02954	0.02176	0.0412	0.01705	0.04015	0.01443	0.02875
Selenomonas sp. oral taxon 478	0	0.00327	0.00528	0	0.00526	0	0.00851	0.00554	0	0	0	0	0.00729	0	0	0	0	0	0	0.01322	0	0	0	0	0.01779	0	0.00439	0.0074	0	0.00144	0	0	0.00615	0.05383	0	0	0	0	0	0	0	0	0	0	0	0	0	0	0
Streptococcus infantis	0.01117	0.00773	0.01008	0.02489	0.00789	0	0.00366	0.01375	0.01869	0.01342	0.01201	0	0.00865	0.02705	0.02263	0.01685	0	0.01201	0.02903	0.01682	0.01745	0	0.00793	0	0.00599	0.01597	0.00959	0.01069	0.01564	0.01802	0	0.02036	0.0111	0	0.0104	0.02875	0	0.01605	0.02831	0.01245	0.00835	0.01908	0.00756	0.03062	0.03337	0.01524	0.04777	0.0214	0.03076
Streptococcus mitis	0	0.05958	0.0207	0.02005	0.02391	0.41664	0.02125	0.02537	0.11619	0.06213	0.01619	0.06093	0.09855	0.06357	0.07052	0.06941	0	0.107	0.0215	0.03147	0.09748	0.09487	0.06453	0	0	0.03986	0.00752	0.03039	0.00886	0.00866	0	0.09915	0.03191	0	0.01228	0.03872	0.04059	0.10657	0.02779	0.03175	0.02998	0.12263	0.01214	0.10623	0.25114	0.01613	0.04009	0.01374	0.08091
Streptococcus oralis	0	0.00784	0.00407	0	0	0.03417	0.00607	0.00382	0.01622	0.01122	0.00368	0	0.00936	0	0.01363	0.00775	0	0.01369	0	0.00533	0.05178	0	0.00745	0	0	0.00612	0.0013	0.0025	0	0.00228	0	0.01165	0.00489	0	0.00291	0	0	0.01892	0	0	0.00701	0.00884	0	0.01265	0	0	0.01259	0.00698	0.01706
Streptococcus parasanguinis	0.02605	0.01549	0.03142	0.01864	0.01175	0	0.04612	0.0216	0.02005	0.05195	0.02852	0.02238	0.00586	0.0188	0.05277	0.01068	0	0.00401	0.06584	0.01584	0.0182	0.11286	0.00465	0.05025	0.02936	0.02286	0.05101	0.01741	0.05102	0.0239	0.09385	0.01424	0.0132	0.0451	0.01678	0.06524	0	0.01788	0.02206	0.03557	0.0322	0	0.05228	0.02176	0	0.00819	0.02954	0.01987	0.08055
Streptococcus pneumoniae	0	0.00912	0.00284	0	0	0.06813	0.00347	0.00392	0.01654	0.01069	0	0	0.01569	0	0.01145	0	0	0.0154	0	0.00507	0.0122	0	0.00978	0	0	0	0	0.00562	0	0.00167	0	0.01767	0.00517	0	0	0	0	0.01754	0	0	0	0.02337	0	0.01805	0	0	0.00866	0	0.0108
Streptococcus salivarius	0	0.0148	0.01631	0.01475	0.00335	0	0.0141	0.01514	0.01379	0.01422	0.02497	0	0.00309	0.01776	0	0.01155	0	0.00185	0.0209	0.00433	0.00879	0.05083	0.00243	0	0.00904	0.01343	0.01483	0.00824	0.0086	0.01008	0	0	0.006	0.02036	0.00485	0.0107	0	0.0143	0.01326	0.00828	0.03043	0	0.03716	0.0095	0	0	0.00789	0.00774	0.02717
Streptococcus sanguinis	0	0.00974	0.00442	0.02884	0	0	0.0121	0.01329	0.01647	0.01009	0.00492	0	0.00222	0.01794	0.0038	0.01385	0	0.00567	0	0.00555	0.01387	0	0.00895	0	0.00081	0.01223	0.00222	0.00115	0	0.00175	0.05991	0.00656	0.0018	0	0.0042	0.00941	0.05451	0.01157	0.00475	0	0.06851	0.00598	0.03835	0.00615	0.03072	0.00576	0.02457	0.01042	0.02847
Streptococcus sp. F0442	0	0.00142	0.00097	0	0	0	0.00099	0.00125	0	0.00331	0.00307	0	0	0	0	0	0	0	0	0	0	0	0	0	0.00117	0	0.00336	0.00102	0	0.0015	0	0	0.00187	0	0	0	0	0	0	0	0	0	0	0	0	0.00421	0.00315	0	0.00265
Streptococcus sp. oral taxon 431	0	0.00198	0.00106	0	0	0	0.00099	0.00131	0	0	0	0	0	0	0	0	0	0.00202	0	0.0026	0	0	0.00135	0	0	0	0.00122	0.00198	0	0.00259	0	0.00351	0	0	0.00218	0	0	0	0	0	0	0.00378	0	0.00674	0	0	0.00769	0	0.00882
Veillonella atypica	0.01403	0.05808	0.15955	0.04421	0.11365	0.03193	0.0762	0.08942	0.1024	0.04919	0.0519	0.05935	0.04503	0.02945	0.01598	0.05779	0.06647	0.00401	0.07942	0.04658	0.02736	0.1141	0.02887	0.12386	0.10717	0.06745	0.08666	0.08893	0.06441	0.08972	0.1545	0.0259	0.09676	0.07956	0.02216	0.1206	0.02746	0.09422	0.10596	0.06227	0.12126	0.0045	0.18407	0.02062	0.0304	0.01447	0.05676	0.04757	0.0926
Veillonella dispar	0	0.03401	0.04054	0.05888	0.08009	0.03464	0.02118	0.03029	0.02214	0.04773	0.04868	0.0317	0.00755	0.01613	0.04695	0.01729	0.07171	0.00552	0.07716	0.0181	0.02639	0.0807	0.01271	0	0.04035	0.01826	0.05153	0.0418	0.0289	0.05083	0	0.01591	0.05957	0.01861	0.01453	0.07307	0	0.04471	0.01893	0.02957	0.03429	0.0066	0.06001	0.02274	0	0.00984	0.04353	0.03038	0.0738
Veillonella parvula	0	0.00893	0.00952	0.01743	0.0187	0	0.0127	0.01006	0.02398	0.01453	0.01516	0	0.00728	0	0.01314	0.0075	0.06866	0.00451	0	0.00449	0.05131	0.02388	0.00926	0	0.00692	0.00978	0.0102	0.0096	0.01878	0.01104	0	0.00592	0.01391	0	0.00705	0.0161	0	0.02258	0.00924	0.00975	0.02251	0.00607	0.02386	0.00943	0	0.00802	0.02338	0.01107	0.02331
Veillonella sp. oral taxon 158	0.03233	0.02164	0.01247	0.04795	0.01403	0	0.01685	0.01272	0.00634	0.01505	0.02923	0.04633	0.04902	0.01336	0.04968	0.02146	0.0555	0.02302	0	0.02343	0.02073	0.02543	0.03093	0	0.01434	0.02544	0.01543	0.03616	0.04617	0.01842	0	0.01055	0.02463	0	0.02199	0.02797	0.10271	0.03124	0.03114	0.02418	0.0102	0.03801	0.01916	0.03485	0	0.08537	0.06882	0.01481	0.02973
Cardiobacterium hominis	0	0	0	0	0	0	0	0	0	0	0	0.04134	0	0	0	0	0	0.00163	0	0	0	0	0.00184	0	0	0	0	0	0	0	0	0	0	0	0	0	0.02665	0	0	0	0	0	0	0	0	0.00283	0	0	0
Haemophilus pittmaniae	0	0	0	0	0	0	0	0.00175	0	0	0.002	0	0	0	0	0	0	0	0.01837	0.00206	0	0	0.00184	0	0.00077	0	0.00076	0.00069	0	0.00087	0	0	0	0	0.00684	0	0.02526	0	0	0	0	0	0	0	0	0	0.00277	0.00343	0
Lautropia mirabilis	0	0.00305	0.00232	0.01063	0	0	0	0	0.00713	0	0.00381	0.02075	0	0.00889	0	0.00624	0	0	0	0	0	0	0.00233	0	0	0	0	0	0	0	0	0.00343	0	0	0.00384	0	0.10353	0	0.00378	0	0.02369	0.00416	0	0	0	0.0064	0	0	0.00175
Aggregatibacter aphrophilus	0	0.00509	0	0	0	0	0	0	0	0	0	0	0.0027	0	0.00408	0.00738	0	0.00235	0	0	0	0	0.0054	0	0	0	0	0	0	0	0	0	0	0	0	0	0	0	0	0	0	0.00307	0	0	0	0	0	0.0027	0
Haemophilus paraphrohaemolyticus	0	0.00098	0	0	0.00137	0	0	0	0	0	0.00192	0	0.00505	0	0	0	0	0	0	0	0.00537	0	0.00498	0	0	0	0	0.00072	0	0	0	0	0	0	0	0	0	0	0	0	0	0.00372	0	0.01157	0	0	0	0.00401	0
Lachnospiraceae bacterium oral taxon 096	0	0	0.00346	0	0	0	0.0097	0.00336	0	0	0.00228	0	0	0	0	0	0	0	0	0.00371	0	0	0	0	0.00198	0	0.00068	0.00088	0	0	0	0	0	0	0	0	0	0	0	0	0	0	0	0	0	0	0	0	0.00536
Neisseria cinerea	0	0.00174	0.00106	0	0	0	0	0.00127	0	0	0	0	0.00327	0	0	0	0	0.00834	0	0	0	0	0.00351	0	0	0	0.00125	0.00126	0	0	0	0	0	0	0.00425	0	0	0	0	0.00358	0	0	0	0	0	0	0	0	0
Neisseria macacae	0	0.00773	0.00377	0	0	0	0	0	0.01252	0.00744	0	0	0	0	0.0204	0.01254	0	0.0201	0	0	0.02331	0	0.01461	0	0	0.00835	0.00391	0.00198	0	0	0	0.0131	0	0	0.00705	0	0	0	0	0	0.01376	0.00596	0.02289	0	0	0	0	0	0
Neisseria meningitidis	0.04468	0.00413	0.00443	0	0	0	0	0.00525	0	0.00484	0.00436	0	0.01131	0.02629	0	0	0	0.0343	0	0.00518	0	0	0.0137	0	0	0.01296	0.00634	0.00693	0	0	0	0.00945	0	0	0.02518	0	0	0	0	0.01485	0.00573	0.0178	0	0.00852	0	0.01139	0	0	0
Neisseria sp. oral taxon 014	0	0.00226	0.00409	0	0	0	0	0	0	0.0027	0	0.02962	0.00322	0.02196	0	0	0	0.00507	0	0	0.00988	0	0.00295	0	0	0.0038	0.00077	0.00073	0.00711	0.00113	0	0.0066	0	0	0.00254	0	0	0.00844	0.01983	0.00786	0.01369	0	0.00928	0	0	0.00436	0	0	0
Prevotella shahii	0	0	0	0	0	0	0.00073	0.00087	0	0	0	0.04497	0.01212	0	0	0	0	0	0	0.02184	0	0	0.00291	0	0.0007	0.00393	0	0.00427	0.02841	0.00512	0	0.00628	0	0	0.00466	0	0	0.00475	0	0	0	0.00648	0	0	0	0.02111	0.00442	0	0
Streptococcus australis	0.01153	0	0	0	0.0016	0	0	0.00146	0	0	0.00367	0	0.0022	0	0	0	0	0.0028	0	0.00404	0	0	0.00255	0	0	0	0.00115	0.00078	0	0.00124	0	0	0	0	0.00829	0	0	0	0	0	0	0	0	0.00496	0	0.00978	0.01035	0	0
Actinomyces sp. oral taxon 172	0.01977	0.00191	0.00167	0	0.00191	0	0.00235	0.01527	0	0	0.00249	0	0	0	0	0	0	0	0	0.00475	0	0.01912	0.00115	0.08446	0.00232	0	0.00723	0.00928	0	0.0031	0	0	0.00746	0.01798	0.00178	0	0	0	0	0.00411	0	0	0	0	0	0	0	0	0.00372
Actinomyces sp. oral taxon 181	0.03335	0	0	0	0.00611	0	0.00083	0	0	0.0052	0	0	0	0	0	0	0	0.00359	0	0	0	0	0	0	0.00119	0	0.00174	0.00116	0	0.00166	0	0	0.00352	0	0	0	0	0	0	0.00325	0.00259	0	0	0	0	0	0	0	0.00262
Atopobium parvulum	0	0.00275	0.00402	0	0.00715	0	0.01643	0.00403	0	0.00269	0.00489	0	0	0	0	0	0	0	0	0.00402	0	0	0	0	0.00888	0	0.00759	0.00229	0	0.00665	0	0.00433	0.00765	0.0347	0.00173	0	0	0	0	0	0.00581	0	0.00591	0.00277	0	0	0	0	0.01021
Corynebacterium matruchotii	0	0.00107	0.00115	0	0	0	0	0.00189	0.00323	0	0.00531	0.03058	0.00252	0	0	0	0	0.00447	0	0.00342	0.00577	0	0.00126	0	0.00064	0	0.00129	0.00079	0	0	0	0	0	0	0	0	0	0.00303	0	0	0.01116	0	0.01024	0.00555	0	0.00573	0	0	0
Gemella haemolysans	0	0.00118	0.00093	0	0	0	0	0	0.00399	0.00512	0	0	0.00368	0	0.00518	0	0	0.00302	0	0	0	0	0.0044	0	0	0	0	0.00078	0	0	0	0.00341	0	0	0	0	0	0	0	0.00373	0	0.00371	0	0	0	0	0	0	0
Gemella sanguinis	0	0	0	0	0	0	0	0	0	0.005	0	0	0	0	0.00406	0	0	0	0	0	0	0	0.00116	0	0	0	0.00094	0.00074	0	0.00118	0	0	0.00123	0	0.00224	0	0	0	0	0.00343	0	0	0	0	0	0.00541	0.00227	0	0.00209
Prevotella intermedia	0	0.0051	0	0.013	0.00197	0	0.00074	0	0	0.00402	0	0	0	0	0	0	0	0	0	0	0	0	0	0	0.00167	0	0	0.00067	0.02048	0.00104	0	0	0	0	0.00362	0	0	0	0	0	0	0	0	0	0	0	0	0.00261	0
Streptococcus cristatus	0	0.00138	0	0	0	0	0	0.00179	0.00457	0.00297	0.00296	0	0	0	0	0	0	0.00201	0	0	0	0	0	0	0	0	0.00089	0	0	0.00085	0	0	0	0	0	0	0	0.0026	0	0	0.00553	0	0.00946	0.00291	0	0	0	0	0.00211
Bifidobacterium longum	0	0	0	0	0	0	0	0	0	0	0	0	0	0	0	0	0	0	0	0	0	0	0	0	0	0	0	0	0	0	0	0	0	0.04854	0	0	0	0	0	0	0.00475	0	0	0	0	0	0	0	0
[Eubacterium] sulci	0	0.00234	0.00211	0	0	0	0.00262	0.00175	0	0	0	0	0	0	0	0	0	0	0	0.00923	0	0	0	0	0.00221	0	0.00301	0.00121	0	0.00381	0	0	0.00171	0	0	0	0	0	0	0	0	0	0	0	0	0.00486	0	0	0
Aggregatibacter sp. oral taxon 458	0	0.00179	0	0	0.00199	0.0402	0	0.0013	0	0	0.00216	0	0	0	0	0	0	0.00348	0	0	0.00893	0	0.00288	0	0	0	0	0.00073	0	0	0	0	0	0	0	0	0	0	0	0	0.00399	0	0	0	0	0	0	0	0
Alloprevotella tannerae	0	0.00359	0	0	0	0.02542	0	0	0	0	0	0.05756	0.00227	0	0.00481	0.01081	0	0.00165	0	0	0	0	0	0	0	0.00742	0.00256	0.00809	0.01448	0.00153	0	0	0	0	0.00374	0	0	0.00253	0	0	0	0	0	0	0	0.00998	0	0	0
Haemophilus sp. HMSC61B11	0	0.00596	0.00339	0.04215	0.00773	0	0.00334	0	0	0.0127	0	0	0	0	0.02759	0	0	0.00898	0	0.01544	0	0	0.03317	0	0.00365	0	0.00247	0.00592	0	0.00318	0	0	0	0	0.00736	0	0	0	0	0	0	0.01642	0	0.01356	0	0.01726	0.02307	0.05547	0
Lachnospiraceae bacterium oral taxon 082	0	0	0.00259	0	0.00824	0	0.00302	0.00386	0	0	0.0024	0	0	0	0	0	0	0	0	0	0	0	0	0	0.00515	0	0.00169	0.00075	0	0.00112	0	0	0	0	0	0	0	0	0	0	0	0	0	0	0	0	0.00171	0	0
Leptotrichia wadei	0	0	0.00947	0	0.00545	0	0.00406	0.00467	0	0	0.00308	0	0.00485	0	0	0	0	0	0	0.00361	0	0	0	0	0.02354	0	0.00194	0	0.0089	0.00092	0	0.004	0.0018	0	0	0	0	0.00521	0.00659	0	0	0	0	0	0	0.00358	0	0	0.01025
Mogibacterium diversum	0	0	0.00083	0	0	0	0.00145	0.00258	0	0	0	0	0	0	0	0	0	0	0	0	0	0	0	0	0.00106	0	0.00152	0.00072	0	0.00191	0	0	0	0	0	0	0	0	0	0	0	0	0	0	0	0	0.00178	0	0.00341
Oribacterium parvum	0	0	0	0	0	0	0.00351	0	0	0	0	0	0.00267	0	0.003	0	0	0	0	0.01113	0	0	0.00157	0	0.00184	0	0	0.00344	0	0.00249	0	0	0.00154	0	0.00182	0	0	0	0	0.00324	0	0	0	0	0	0.00382	0.0026	0	0
Oribacterium sp. oral taxon 108	0	0.00151	0.00126	0	0.00239	0	0.00219	0.00178	0	0	0.00196	0	0	0	0	0	0	0	0	0.00184	0	0	0	0	0.00194	0	0.00144	0.00117	0	0.00313	0	0	0.00195	0	0	0	0	0.00257	0	0.00353	0	0	0	0	0	0	0.00324	0	0
Porphyromonas endodontalis	0	0.00323	0	0	0	0	0	0	0	0	0.00182	0.0183	0.00227	0	0	0	0	0	0	0	0	0	0	0	0	0	0	0	0	0.00046	0	0	0	0	0.00244	0.00603	0	0	0	0	0	0	0	0	0	0.00393	0	0	0
Prevotella aurantiaca	0	0.00241	0.00163	0	0.00276	0	0.00318	0.00285	0	0	0	0	0	0	0	0	0	0	0	0.0037	0	0	0.00507	0	0.00274	0.00347	0.00221	0.00197	0	0.00272	0	0	0.00211	0	0.00158	0	0	0	0	0	0	0.01064	0	0	0	0.01176	0	0	0
Prevotella sp. oral taxon 299	0	0.00261	0	0	0	0	0.00081	0.00102	0	0	0.0024	0	0.00348	0	0.06645	0	0	0	0	0.00173	0	0	0.00638	0	0.00069	0	0.00139	0.00149	0	0.00427	0	0	0.00264	0	0.00155	0	0	0.00278	0	0.00373	0	0.00465	0	0	0	0	0.00185	0	0
Selenomonas flueggei	0	0	0.00165	0	0	0	0.00281	0.00176	0	0	0	0	0	0	0	0	0	0	0	0.00378	0	0	0	0	0.00644	0	0.00135	0.00244	0	0.00058	0	0	0.00236	0	0	0	0	0	0	0	0	0	0	0	0	0	0	0	0
Selenomonas sp. oral taxon 136	0	0	0.00256	0	0.0029	0	0.00483	0.00287	0	0	0	0	0.00371	0	0	0	0	0	0	0.00676	0	0	0	0	0.00959	0	0.00243	0.00379	0	0.00075	0	0	0.00325	0	0	0	0	0	0	0	0	0	0	0	0	0	0	0	0
Solobacterium moorei	0	0.0009	0	0	0.00137	0	0.0013	0	0	0	0	0	0	0	0	0	0	0	0	0.00212	0	0	0	0	0.001	0	0.00105	0.00067	0	0.00194	0	0	0.00133	0	0	0	0	0	0	0	0	0	0	0	0	0	0	0	0
Stomatobaculum longum	0	0	0.00135	0	0.0025	0	0.002	0.00183	0	0	0.00198	0	0	0	0	0	0	0	0	0	0	0	0	0	0.00244	0	0.00121	0.00079	0	0.00072	0	0	0	0	0	0	0	0	0	0	0	0	0	0	0	0	0	0	0
Aggregatibacter actinomycetemcomitans	0	0	0	0	0	0	0	0	0	0	0	0	0	0	0	0	0	0	0	0	0	0	0	0	0	0	0	0	0.01199	0	0	0	0	0	0	0	0	0	0	0	0	0	0	0	0	0	0	0	0
Candidatus Saccharibacteria oral taxon TM7x	0	0	0	0	0	0	0.0007	0	0	0	0	0	0	0	0	0	0	0	0	0	0	0	0	0	0	0	0.00101	0	0	0	0	0	0	0	0	0	0	0	0	0	0	0	0	0	0	0	0	0	0
Capnocytophaga sp. oral taxon 329	0	0.00176	0	0	0	0	0	0	0	0	0	0	0	0	0	0	0	0	0	0	0	0	0	0	0	0	0	0.00093	0	0	0	0.00536	0	0	0	0	0	0	0	0	0	0	0	0	0	0	0	0	0
Capnocytophaga sp. oral taxon 863	0	0	0	0	0	0	0	0	0	0	0	0	0	0	0	0	0	0	0	0	0	0	0	0	0	0	0	0	0	0	0	0	0	0	0	0	0	0	0	0	0	0	0	0	0	0	0	0	0
Capnocytophaga sputigena	0	0	0	0	0	0	0	0	0	0	0	0	0	0	0.00424	0	0	0.00268	0	0	0	0	0.0026	0	0	0	0	0	0	0	0	0	0	0	0	0	0	0	0	0	0	0	0	0	0	0	0.00285	0	0
Eikenella corrodens	0	0	0	0	0	0	0	0	0	0	0	0	0	0	0	0	0	0.00168	0	0	0	0	0.00302	0	0	0	0	0	0	0	0	0	0	0	0	0	0	0	0	0	0	0	0	0	0	0	0	0	0
Haemophilus influenzae	0	0.00422	0	0	0	0	0	0	0	0	0	0	0.00941	0	0	0	0	0.00682	0	0	0	0	0.01078	0	0	0	0	0.00252	0	0	0	0	0	0	0	0	0	0	0	0	0	0.01345	0	0	0	0	0	0.01018	0
Neisseria bacilliformis	0	0	0	0	0	0	0	0	0	0	0	0	0	0	0	0	0	0	0	0	0	0	0	0	0	0	0	0	0	0	0	0	0	0	0	0	0	0	0	0	0	0	0	0	0	0	0	0	0
Neisseria elongata	0	0.00287	0.00092	0	0	0	0	0.00211	0	0	0.00322	0	0	0	0	0	0	0.00865	0	0	0	0	0.00244	0	0	0	0	0.00099	0	0	0	0	0	0	0.00159	0	0	0	0	0	0.00538	0	0	0.0039	0	0.00371	0	0	0
Neisseria gonorrhoeae	0	0	0	0	0	0	0	0	0	0	0	0	0	0	0	0	0	0.00338	0	0	0	0	0.00176	0	0	0	0	0	0	0	0	0	0	0	0.00292	0	0	0	0	0	0	0	0	0	0	0	0	0	0
Neisseria lactamica	0	0	0	0	0	0	0	0	0	0	0	0	0	0	0	0	0	0.00647	0	0	0	0	0.00253	0	0	0	0.00101	0.00117	0	0	0	0	0	0	0.0045	0	0	0	0	0	0	0	0	0	0	0	0	0	0
Neisseria polysaccharea	0	0	0	0	0	0	0	0	0	0	0	0	0	0	0	0	0	0.00439	0	0	0	0	0.00225	0	0	0	0	0	0	0	0	0	0	0	0.00368	0	0	0	0	0	0	0	0	0	0	0	0	0	0
Neisseria sp. oral taxon 020	0	0.00194	0	0	0	0	0	0	0	0	0	0	0	0	0	0	0	0.00217	0	0	0	0	0.00418	0	0	0	0	0	0	0	0	0	0	0	0	0	0	0	0	0	0	0	0	0	0	0	0	0	0
Neisseria weaveri	0	0	0	0	0	0	0	0	0	0	0	0	0	0	0	0	0	0	0	0	0	0	0	0	0	0	0	0	0	0	0	0	0	0	0	0	0	0	0	0	0	0	0	0	0	0	0	0	0
Ottowia sp. oral taxon 894	0	0	0	0	0	0	0	0	0	0	0	0	0	0	0	0	0	0	0	0	0	0	0	0	0	0	0	0	0	0	0	0.00486	0	0	0	0	0	0	0	0	0	0	0	0	0	0	0	0	0
Prevotella bivia	0	0.00133	0.00171	0	0	0	0.00173	0	0	0	0	0	0	0	0	0	0	0	0	0	0	0	0	0	0.00238	0	0.00125	0.00185	0	0.00122	0	0	0	0	0	0	0	0	0	0	0	0	0	0	0	0	0	0	0
Prevotella buccalis	0	0	0	0	0	0	0.00072	0	0	0	0	0	0	0	0	0	0	0	0	0	0	0	0	0	0	0	0	0.00068	0	0.00091	0	0	0	0	0	0	0	0	0	0	0	0	0	0	0	0	0	0	0
Prevotella fusca	0	0.0131	0.00157	0	0	0	0.00155	0.00113	0	0	0	0	0	0	0	0	0	0	0	0	0	0	0	0	0.00142	0	0.00084	0.00153	0	0.00195	0	0	0	0	0	0	0	0	0	0	0	0	0	0	0	0	0	0	0
Prevotella maculosa	0	0.00103	0	0	0	0	0.00086	0.00344	0	0	0.00266	0	0	0	0	0.00469	0	0	0	0	0	0	0	0	0.00164	0	0.00113	0.00098	0	0.00089	0	0	0	0	0	0	0	0	0	0	0	0	0	0	0	0	0	0	0
Prevotella sp. oral taxon 317	0	0	0	0	0	0	0.00063	0	0	0.00256	0	0	0	0	0	0	0	0	0	0	0	0	0.00162	0	0	0	0	0	0	0.00056	0	0	0	0	0	0	0	0	0	0	0	0	0	0	0	0	0	0	0
Prevotella sp. oral taxon 473	0	0.00262	0	0	0	0	0	0	0	0	0	0	0.00428	0	0.00372	0	0	0.00156	0	0	0	0	0.00595	0	0	0	0	0.00089	0	0.00077	0	0	0	0	0.0037	0	0	0	0	0	0	0.00295	0	0	0	0	0	0	0
Selenomonas sp. oral taxon 149	0	0	0.00264	0	0	0	0.00485	0.00311	0	0	0	0	0.00411	0	0	0	0	0	0	0.00705	0	0	0	0	0.01004	0	0.00254	0.00409	0	0.00077	0	0	0.00335	0	0	0	0	0	0	0	0	0	0	0	0	0	0	0	0
Selenomonas sputigena	0	0	0.00083	0	0.00128	0	0.00318	0.00237	0	0	0	0	0.00223	0	0	0	0	0	0	0.00159	0	0	0	0	0.00444	0	0.00061	0.00076	0	0	0	0	0	0	0	0	0	0	0	0	0	0	0	0	0	0	0	0	0
Haemophilus parahaemolyticus	0	0.00412	0	0	0.00519	0	0	0	0.00425	0	0	0.02116	0.00633	0	0	0.00885	0	0	0	0	0.01973	0	0.01939	0	0	0	0	0.00263	0	0	0	0	0	0	0	0	0	0	0	0.00316	0	0.01268	0	0.00699	0	0	0	0.00497	0
Alloprevotella rava	0	0.001	0.00124	0	0	0	0.00339	0.00346	0	0	0.00335	0	0	0	0	0.00688	0	0	0	0.00403	0	0	0	0	0.00183	0	0.00085	0.00161	0	0.00053	0	0.00559	0	0	0	0	0	0.00422	0	0	0	0	0	0	0	0	0	0	0
Granulicatella elegans	0	0.00213	0	0	0	0	0	0	0	0	0	0	0.0044	0	0	0	0	0.00604	0	0	0	0	0.00651	0	0	0	0	0	0	0	0	0	0	0	0	0	0	0	0	0	0	0	0	0	0	0	0	0	0
Prevotella pleuritidis	0	0	0.00156	0	0.00226	0	0	0	0	0	0	0	0	0	0	0	0	0	0.01586	0	0	0	0	0	0	0	0	0	0.00792	0.00086	0	0	0	0	0	0	0	0	0	0	0	0	0	0	0	0.01068	0	0.00463	0
Simonsiella muelleri	0	0.0044	0	0	0	0	0	0	0	0	0	0	0.00211	0	0	0	0	0	0	0	0	0	0.00357	0	0	0	0	0.00059	0	0	0	0	0	0	0	0	0	0	0	0	0	0.0061	0	0	0	0	0	0	0
Tannerella sp. oral taxon HOT-286	0	0	0	0	0	0	0.00262	0	0	0	0	0.03061	0.0069	0	0	0.00582	0	0.00178	0	0.00662	0	0	0.00257	0	0.00083	0	0	0.00399	0.0083	0.00118	0	0.00484	0	0	0.00984	0	0	0	0	0	0	0	0	0	0	0.01095	0.00355	0	0
Lachnoanaerobaculum sp. MSX33	0	0	0	0	0	0	0	0	0	0	0	0	0	0	0	0	0	0	0	0	0	0	0	0	0.00408	0	0	0.00104	0	0.00077	0	0	0	0	0	0	0	0	0	0	0	0	0	0	0	0.00381	0.00243	0	0
Leptotrichia shahii	0	0	0.00262	0	0	0	0.00108	0	0	0	0	0	0	0	0	0	0	0	0	0	0	0	0	0	0.00579	0	0	0	0	0	0	0	0	0	0	0	0	0	0	0	0	0	0	0	0	0	0	0	0.00273
Selenomonas noxia	0	0	0	0	0	0	0	0	0	0	0	0	0	0	0	0	0	0	0	0	0	0	0	0	0.00064	0	0	0	0	0	0	0	0	0	0	0	0	0	0	0	0	0	0	0	0	0	0	0	0
Aggregatibacter segnis	0	0.00163	0	0	0	0	0	0	0	0	0	0	0	0	0	0	0	0.00341	0	0	0.00822	0	0.00276	0	0	0	0	0	0	0	0	0	0	0	0	0	0	0	0	0	0	0	0	0	0	0	0	0	0
Bacteroidetes oral taxon 274	0	0	0	0	0	0	0	0	0	0	0	0	0	0	0	0	0	0	0	0	0	0	0	0	0	0	0	0	0	0	0	0	0	0	0	0	0	0	0	0	0	0	0	0	0	0.00497	0	0	0
Capnocytophaga granulosa	0	0	0	0	0	0	0	0	0	0	0	0	0	0	0	0	0	0	0	0	0	0	0	0	0	0	0	0	0	0	0	0	0	0	0.00583	0	0	0	0	0	0	0	0	0	0	0	0	0	0
Fusobacterium nucleatum	0	0.00225	0	0	0	0	0	0	0	0	0	0	0	0	0	0	0	0	0	0	0	0	0	0	0	0	0	0	0	0	0	0	0	0	0	0	0	0	0	0	0	0	0	0	0	0.00822	0	0	0
Kingella oralis	0	0	0	0	0	0	0	0	0	0	0	0	0	0	0	0	0	0.00403	0	0	0	0	0	0	0	0	0.00058	0	0	0	0	0	0	0	0	0	0	0	0	0	0	0	0	0	0	0	0	0	0.00527
Prevotella micans	0	0	0	0	0	0	0.00121	0	0	0	0	0	0	0	0	0	0	0	0	0	0	0	0	0	0	0	0	0	0	0	0	0	0	0	0	0	0	0	0	0	0	0	0	0	0	0	0	0	0
Pseudopropionibacterium propionicum	0	0	0	0	0	0	0	0	0	0	0	0	0	0	0	0	0	0	0	0	0	0	0	0	0	0	0	0	0	0	0	0	0	0	0	0	0	0	0	0	0	0	0	0	0	0	0	0	0
Tannerella forsythia	0	0.00113	0	0	0	0	0	0	0	0	0	0	0	0	0	0	0	0	0	0	0	0	0	0	0.00087	0	0	0	0	0	0	0	0	0	0	0	0	0	0	0	0	0	0	0	0	0	0	0	0
Treponema denticola	0	0	0	0	0	0	0	0	0	0	0	0	0	0	0	0	0	0	0	0	0	0	0	0	0	0	0	0	0	0	0	0	0	0	0	0	0	0	0	0	0	0	0	0	0	0	0	0	0
Campylobacter showae	0	0	0	0	0	0	0	0	0	0	0	0	0	0	0	0	0	0	0	0.00333	0	0	0	0	0	0	0	0.00095	0	0	0	0	0	0	0	0	0	0	0	0	0	0	0	0	0	0	0.00284	0	0
Actinobaculum sp. oral taxon 183	0	0	0	0	0	0	0	0	0	0	0	0	0	0	0	0	0	0	0	0	0	0	0	0	0	0	0	0	0	0	0	0	0	0	0	0	0	0	0	0	0	0	0	0	0	0	0	0	0
Capnocytophaga haemolytica	0	0	0	0	0	0	0	0	0	0	0	0	0	0	0	0	0	0	0	0	0	0	0	0	0	0	0	0	0	0	0	0	0	0	0	0	0	0	0	0	0	0	0	0	0	0	0	0	0
Dialister invisus	0	0	0	0	0	0	0.00065	0	0	0	0	0	0	0	0	0	0	0	0	0	0	0	0	0	0	0	0	0	0	0.00049	0	0	0	0	0	0	0	0	0	0	0	0	0	0	0	0.0022	0	0	0
Prevotella multiformis	0	0	0	0	0	0	0	0	0	0	0	0	0	0	0	0	0	0	0	0	0	0	0	0	0.00085	0	0	0	0	0.00081	0	0	0	0	0	0	0	0	0	0	0	0	0	0	0	0	0	0	0
Streptococcus peroris	0	0	0	0	0	0	0	0	0	0	0	0	0	0	0	0	0	0	0	0	0	0	0	0	0	0	0.00456	0	0	0.00137	0	0	0	0	0	0	0	0	0	0	0	0	0	0	0	0	0	0	0
Veillonella sp. AS16	0	0	0	0	0	0	0	0	0	0	0	0	0	0	0	0	0	0	0	0	0	0	0	0	0	0	0.00059	0	0	0.00054	0	0	0	0	0	0	0	0	0	0	0	0	0	0	0	0	0	0	0
Leptotrichia sp. oral taxon 498	0	0	0.0039	0	0	0	0.00289	0	0	0	0	0	0	0	0	0	0	0	0	0	0	0	0	0	0.00314	0	0	0	0	0	0	0	0	0	0	0	0	0.0033	0	0	0	0	0	0	0	0	0	0	0
Actinomyces sp. oral taxon 180	0	0	0	0	0	0	0	0	0	0	0	0	0	0	0	0	0	0	0	0	0	0	0	0	0	0	0.00068	0	0	0	0	0	0	0	0	0	0	0	0	0	0	0	0	0	0	0	0	0	0
candidate division SR1 bacterium MGEHA	0	0.00077	0	0	0	0	0	0	0	0	0	0	0	0	0	0	0	0	0	0	0	0	0	0	0	0	0	0	0	0	0	0	0	0	0	0	0	0	0	0	0	0	0	0	0	0	0	0	0
Corynebacterium durum	0	0.00122	0	0	0	0	0	0.00099	0	0	0	0	0	0	0	0	0	0.00233	0	0	0	0	0	0	0	0	0	0	0	0	0	0	0	0	0	0	0	0	0	0	0	0	0	0	0	0	0	0	0
Filifactor alocis	0	0.00143	0	0	0	0	0	0	0	0	0	0	0	0	0	0	0	0	0	0	0	0	0	0	0	0	0	0	0	0	0	0	0	0	0	0	0	0	0	0	0	0	0	0	0	0	0	0	0
Fusobacterium sp. oral taxon 370	0	0.00114	0	0	0	0	0	0	0	0	0	0	0	0	0	0	0	0	0	0	0	0	0	0	0	0	0	0	0	0	0	0	0	0	0	0	0	0	0	0	0	0	0	0	0	0	0	0	0
Haemophilus sp. CCUG 66565	0	0.00144	0	0	0	0	0	0	0	0	0	0	0.00469	0	0	0	0	0.00332	0	0	0	0	0.00173	0	0	0	0	0	0	0	0	0	0	0	0	0	0	0	0	0	0	0.00587	0	0.00662	0	0	0	0	0
Haemophilus sp. oral taxon 036	0	0.00134	0	0	0	0	0	0	0	0	0	0	0.00442	0	0	0	0	0.00278	0	0	0	0	0.00149	0	0	0	0	0	0	0	0	0	0	0	0	0	0	0	0	0	0	0.00486	0	0.00464	0	0	0	0	0
Kingella denitrificans	0	0.0009	0	0	0	0	0	0	0	0.0016	0	0	0	0	0	0	0	0.00453	0	0	0	0	0.00307	0	0	0	0	0	0	0	0	0	0	0	0	0	0	0	0	0	0.00255	0	0	0	0	0	0	0	0
Porphyromonas catoniae	0	0.00098	0	0	0	0	0	0	0	0	0	0	0	0	0	0	0	0	0	0	0	0	0.00129	0	0	0	0	0	0	0	0	0	0	0	0	0	0	0	0	0	0	0	0	0	0	0	0	0	0
Veillonella sp. oral taxon 780	0	0.00489	0	0	0	0	0	0	0	0	0	0	0.01241	0	0	0	0	0.00211	0	0	0	0	0.00165	0	0	0	0	0	0	0	0	0	0	0	0	0	0	0	0	0	0	0	0	0	0	0	0	0	0
Capnocytophaga gingivalis	0	0	0	0	0	0	0	0	0	0	0	0	0	0	0	0	0	0	0	0.00224	0	0	0.0022	0	0	0	0	0	0	0	0	0	0	0	0.00175	0	0	0	0	0	0	0.00391	0	0	0	0.00389	0	0	0
Alloscardovia omnicolens	0	0	0	0	0	0	0.00198	0.00433	0	0	0	0	0	0	0	0	0	0	0	0	0	0	0	0	0	0	0	0	0	0	0	0	0	0	0	0	0	0	0	0	0.00518	0	0	0	0	0	0	0	0
Leptotrichia sp. oral taxon 847	0	0	0.00113	0	0	0	0.00096	0	0	0	0	0	0	0	0	0	0	0	0	0	0	0	0	0	0.00118	0	0	0	0	0	0	0	0	0	0	0	0	0	0	0	0	0	0	0	0	0	0	0	0
Prevotella baroniae	0	0	0	0	0	0	0	0	0	0	0	0	0	0	0	0	0	0	0	0	0	0	0	0	0	0	0	0	0	0	0	0	0	0	0	0	0	0	0	0	0	0	0	0	0	0	0	0	0
Actinomyces oris	0	0	0	0	0	0	0	0	0	0	0	0	0	0	0	0	0	0	0	0	0	0	0	0	0	0	0	0	0	0	0	0	0	0	0	0	0	0	0	0	0	0	0	0	0	0	0	0	0
Prevotella buccae	0	0	0	0	0	0	0	0	0	0	0	0	0	0	0	0	0	0	0	0	0	0	0	0	0	0	0	0	0	0	0	0	0	0	0	0	0	0	0	0	0	0	0	0	0	0	0	0	0
Prevotella enoeca	0	0	0	0	0	0	0	0	0	0	0	0	0	0	0	0	0	0	0	0	0	0	0	0	0	0	0	0	0	0	0	0	0	0	0	0	0	0	0	0	0	0	0	0	0	0	0	0	0
Abiotrophia defectiva	0	0	0	0	0	0	0	0	0	0	0	0	0	0	0	0	0	0.00129	0	0	0	0	0.00747	0	0	0	0	0	0	0	0	0	0	0	0	0	0	0	0	0	0	0	0	0	0	0	0	0	0
Gemella morbillorum	0	0	0	0	0	0	0	0	0	0	0	0	0	0	0	0	0	0	0	0	0	0	0.00311	0	0	0	0	0	0	0	0	0	0	0	0	0	0	0	0	0	0	0	0	0	0	0	0	0	0
Haemophilus sp. oral taxon 851	0	0	0	0	0	0	0	0	0	0	0	0	0	0	0	0	0	0	0	0	0	0	0.00132	0	0	0	0	0	0	0	0	0	0	0	0	0	0	0	0	0	0	0	0	0	0	0	0	0	0
Leptotrichia buccalis	0	0	0	0	0	0	0	0	0	0	0	0	0	0	0	0	0	0	0	0	0	0	0	0	0.00097	0	0	0	0	0	0	0	0	0	0	0	0	0	0	0	0	0	0	0	0	0	0	0	0
Leptotrichia hofstadii	0	0	0	0	0	0	0	0	0	0	0	0	0	0	0	0	0	0	0	0	0	0	0	0	0.00115	0	0	0	0	0	0	0	0	0	0	0	0	0	0	0	0	0	0	0	0	0	0	0	0
Leptotrichia sp. oral taxon 212	0	0	0	0	0	0	0	0	0	0	0	0	0	0	0	0	0	0	0	0	0	0	0.00212	0	0	0	0	0	0	0	0	0	0	0	0	0	0	0	0	0	0	0	0	0	0	0	0	0	0
Bifidobacterium breve	0	0	0	0	0	0	0	0	0	0	0	0	0	0	0	0	0	0	0	0	0	0	0	0	0	0	0	0	0	0	0	0	0	0	0	0	0	0	0	0	0	0	0	0	0	0	0	0	0
Lachnoanaerobaculum saburreum	0	0	0	0	0	0	0	0	0	0	0	0	0	0	0	0	0	0	0	0	0	0	0	0	0	0	0	0	0	0	0	0	0	0	0	0	0	0	0	0	0	0	0	0	0	0	0	0	0
Prevotella loescheii	0	0	0	0	0	0	0	0	0	0	0	0	0	0	0	0	0	0	0	0	0	0	0	0	0	0	0	0	0	0	0	0	0	0	0	0	0	0	0	0	0	0	0	0	0	0	0	0	0
Selenomonas infelix	0	0	0	0	0	0	0	0	0	0	0	0	0	0	0	0	0	0	0	0	0	0	0	0	0.00063	0	0	0	0	0	0	0	0	0	0	0	0	0	0	0	0	0	0	0	0	0	0	0	0
Selenomonas sp. oral taxon 126	0	0	0	0	0	0	0	0	0	0	0	0	0	0	0	0	0	0	0	0	0	0	0	0	0.00063	0	0	0	0	0	0	0	0	0	0	0	0	0	0	0	0	0	0	0	0	0	0	0	0
Selenomonas sp. oral taxon 138	0	0	0	0	0	0	0	0	0	0	0	0	0	0	0	0	0	0	0	0	0	0	0	0	0	0	0	0	0	0	0	0	0	0	0	0	0	0	0	0	0	0	0	0	0	0	0	0	0
Selenomonas sp. oral taxon 892	0	0	0	0	0	0	0	0	0	0	0	0	0	0	0	0	0	0	0	0	0	0	0	0	0	0	0	0	0	0	0	0	0	0	0	0	0	0	0	0	0	0	0	0	0	0	0	0	0
Selenomonas sp. oral taxon 920	0	0	0	0	0	0	0	0	0	0	0	0	0	0	0	0	0	0	0	0	0	0	0	0	0.00075	0	0	0	0	0	0	0	0	0	0	0	0	0	0	0	0	0	0	0	0	0	0	0	0
Streptococcus thermophilus	0	0	0	0	0	0	0	0	0	0	0	0	0	0	0	0	0	0	0	0	0	0	0	0	0	0	0	0	0	0	0	0	0	0	0	0	0	0	0	0	0	0	0	0	0	0	0	0	0
Actinomyces sp. oral taxon 171	0	0	0	0	0	0	0	0	0	0	0	0	0	0	0	0	0	0	0	0	0	0	0	0	0	0	0	0	0	0	0	0	0	0	0	0	0	0	0	0	0	0	0	0	0	0	0	0	0
Streptococcus gordonii	0	0	0	0	0	0	0	0	0	0	0	0	0	0	0	0	0	0	0	0	0	0	0	0	0	0	0	0	0	0	0	0	0	0	0	0	0	0	0	0	0	0	0	0	0	0	0	0	0
Streptococcus sp. oral taxon 058	0	0	0	0	0	0	0	0	0	0	0	0	0	0	0	0	0	0	0	0	0	0	0	0	0	0	0	0	0	0	0	0	0	0	0	0	0	0	0	0	0	0	0	0	0	0	0	0	0
Streptococcus sp. oral taxon 064	0	0	0	0	0	0	0	0	0	0	0	0	0	0	0	0	0	0	0	0	0	0	0	0	0	0	0	0	0	0	0	0	0	0	0	0	0	0	0	0	0	0	0	0	0	0	0	0	0
Streptococcus vestibularis	0	0	0	0	0	0	0	0	0	0	0	0	0	0	0	0	0	0	0	0	0	0	0	0	0	0	0	0	0	0	0	0	0	0	0	0	0	0	0	0	0	0	0	0	0	0	0	0	0
Prevotella sp. oral taxon 472	0	0	0	0	0	0	0	0	0	0	0	0	0	0	0	0	0	0	0	0	0	0	0	0	0	0	0	0	0	0	0	0	0	0	0	0	0	0	0	0	0	0	0	0	0	0	0	0	0
Campylobacter rectus	0	0	0	0	0	0	0	0	0	0	0	0	0	0	0	0	0	0	0	0	0	0	0	0	0	0	0	0	0	0	0	0	0	0	0	0	0	0	0	0	0	0	0	0	0	0	0	0	0
Streptococcus sp. oral taxon 056	0	0	0	0	0	0	0	0	0	0.00189	0	0	0	0	0	0	0	0	0	0	0	0	0.001	0	0	0	0	0	0	0	0	0	0	0	0	0	0	0	0	0	0	0	0	0	0	0	0	0	0
Capnocytophaga sp. oral taxon 326	0	0	0	0	0	0	0	0	0	0	0	0	0	0	0	0	0	0	0	0	0	0	0	0	0	0	0	0	0	0	0	0	0	0	0	0	0	0	0	0	0	0	0	0	0	0	0	0	0
Haemophilus sp. C1	0	0	0	0	0	0	0	0	0	0	0	0	0	0	0	0	0	0	0	0	0	0	0.00122	0	0	0	0	0	0	0	0	0	0	0	0	0	0	0	0	0	0	0	0	0	0	0	0	0	0
Fusobacterium sp. oral taxon 203	0	0	0	0	0	0	0	0	0	0	0	0	0	0	0	0	0	0	0	0	0	0	0	0	0	0	0	0	0	0	0	0	0	0	0	0	0	0	0	0	0	0	0	0	0	0	0	0	0
Treponema medium	0	0	0	0	0	0	0	0	0	0	0	0	0	0	0	0	0	0	0	0	0	0	0	0	0	0	0	0	0	0	0	0	0	0	0	0	0	0	0	0	0	0	0	0	0	0	0	0	0
Lactobacillus ultunensis	0	0	0	0	0	0	0	0	0	0	0	0	0	0	0	0	0	0	0	0	0	0	0	0	0	0	0	0	0	0	0	0	0	0	0	0	0	0	0	0	0	0	0	0	0	0	0	0	0
Streptococcus anginosus	0	0	0	0	0	0	0	0	0	0	0	0	0	0	0	0	0	0	0	0	0	0	0	0	0	0	0	0	0	0	0	0	0	0	0	0	0	0	0	0	0	0	0	0	0	0	0	0	0
Actinomyces sp. oral taxon 170	0	0	0	0	0	0	0	0	0	0	0	0	0	0	0	0	0	0	0	0	0	0	0.00164	0	0	0	0	0	0	0	0	0	0	0	0	0	0	0	0	0	0	0	0	0.00491	0	0	0	0	0
Porphyromonas sp. oral taxon 278	0	0	0	0	0	0	0	0	0	0	0	0	0.00249	0	0	0	0	0	0	0	0	0	0	0	0	0	0	0	0	0	0	0	0	0	0	0	0	0	0	0	0	0	0	0	0	0	0	0	0
Streptococcus intermedius	0	0	0	0	0	0	0	0	0	0	0	0	0	0	0	0	0	0	0	0	0	0	0	0	0	0	0	0	0	0	0	0	0	0	0	0	0	0	0	0	0	0	0	0	0	0	0	0	0
Actinomyces massiliensis	0	0	0	0	0	0	0	0	0	0	0	0	0	0	0	0	0	0	0	0	0	0	0	0	0	0	0	0	0	0	0	0	0	0	0	0	0	0	0	0	0	0	0	0	0	0	0	0	0
Actinomyces naeslundii	0	0	0	0	0	0	0	0	0	0	0	0	0	0	0	0	0	0	0	0	0	0	0	0	0	0	0	0	0	0	0	0	0	0	0	0	0	0	0	0	0	0	0	0	0	0	0	0	0
Leptotrichia sp. oral taxon 225	0	0	0	0	0	0	0	0	0	0	0	0	0	0	0	0	0	0	0	0	0	0	0	0	0	0	0	0	0	0	0	0	0	0	0	0	0	0	0	0	0	0	0	0	0	0	0	0	0
Tannerella sp. oral taxon 808	0	0	0	0	0	0	0	0	0	0	0	0	0	0	0	0	0	0	0	0	0	0	0	0	0	0	0	0	0	0	0	0	0	0	0	0	0	0	0	0	0	0	0	0	0	0	0	0	0
Treponema lecithinolyticum	0	0	0	0	0	0	0	0	0	0	0	0	0	0	0	0	0	0	0	0	0	0	0	0	0	0	0	0	0	0	0	0	0	0	0	0	0	0	0	0	0	0	0	0	0	0	0	0	0
Capnocytophaga sp. oral taxon 332	0	0	0	0	0	0	0	0	0	0	0	0	0	0	0	0	0	0	0	0	0	0	0	0	0	0	0	0	0	0	0	0	0	0	0	0	0	0	0	0	0	0	0	0	0	0	0	0	0
Actinomyces sp. oral taxon 175	0	0	0	0	0	0	0	0	0	0	0	0	0	0	0	0	0	0	0	0	0	0	0	0	0	0	0	0	0	0	0	0	0	0	0	0	0	0	0	0	0	0	0	0	0	0	0	0	0
Scardovia wiggsiae	0	0	0	0	0	0	0	0	0	0	0	0	0	0	0	0	0	0	0	0	0	0	0	0	0	0	0	0	0	0	0	0	0	0	0	0	0	0	0	0	0	0	0	0	0	0	0	0	0
Actinomyces sp. oral taxon 448	0	0	0	0	0	0	0	0	0	0	0	0	0	0	0	0	0	0	0	0	0	0	0	0	0	0	0	0	0	0	0	0	0	0	0	0	0	0	0	0	0	0	0	0	0	0	0	0	0
Streptococcus sobrinus	0	0	0	0	0	0	0	0	0	0	0	0	0	0	0	0	0	0	0	0	0	0	0	0	0	0	0	0	0	0	0	0	0	0	0	0	0	0	0	0	0	0	0	0	0	0	0	0	0
Centipeda periodontii	0	0	0	0	0	0	0	0	0	0	0	0	0	0	0	0	0	0	0	0	0	0	0	0	0	0	0	0	0	0	0	0	0	0	0	0	0	0	0	0	0	0	0	0	0	0	0	0	0
Lactococcus lactis	0	0	0	0	0	0	0	0	0	0	0	0	0	0	0	0	0	0	0	0	0	0	0	0	0	0	0	0	0	0	0	0	0	0	0	0	0	0	0.01798	0	0	0	0	0	0	0	0	0	0
Fusobacterium hwasookii	0	0	0	0	0	0	0	0	0	0	0	0	0	0	0	0	0	0	0	0	0	0	0	0	0	0	0	0	0	0	0	0	0	0	0	0	0	0	0	0	0	0	0	0	0	0	0	0	0
Prevotella oralis	0	0	0	0	0	0	0	0	0	0	0	0	0	0	0	0	0	0	0	0	0	0	0	0	0	0	0	0	0	0	0	0	0	0	0	0	0	0	0	0	0	0	0	0	0	0	0	0	0
Streptococcus mutans	0	0	0	0	0	0	0	0	0	0	0	0	0	0	0	0	0	0	0	0	0	0	0	0	0	0	0	0	0	0	0	0	0	0	0	0	0	0	0	0	0	0	0	0	0	0	0	0	0
Actinomyces dentalis	0	0	0	0	0	0	0	0	0	0	0	0	0	0	0	0	0	0	0	0	0	0	0	0	0	0	0	0	0	0	0	0	0	0	0	0	0	0	0	0	0	0	0	0	0	0	0	0	0
Prevotella saccharolytica	0	0	0	0	0	0	0	0	0	0	0	0	0	0	0	0	0	0	0	0	0	0	0	0	0	0	0	0	0	0	0	0	0	0	0	0	0	0	0	0	0	0	0	0	0	0	0	0	0
Parvimonas micra	0	0	0	0	0	0	0	0	0	0	0	0	0	0	0	0	0	0	0	0	0	0	0	0	0	0	0	0	0	0	0	0	0	0	0	0	0	0	0	0	0	0	0	0	0	0	0	0	0
[Eubacterium] brachy	0	0	0	0	0	0	0	0	0	0	0	0	0	0	0	0	0	0	0	0	0	0	0	0	0	0	0	0	0	0	0	0	0	0	0	0	0	0	0	0	0	0	0	0	0	0	0	0	0
Catonella morbi	0	0	0	0	0	0	0	0	0	0	0	0	0	0	0	0	0	0	0	0	0	0	0	0	0	0	0	0	0	0	0	0	0	0	0	0	0	0	0	0	0	0	0	0	0	0	0	0	0
Lachnospiraceae bacterium oral taxon 500	0	0	0	0	0	0	0	0	0	0	0	0	0	0	0	0	0	0	0	0	0	0	0	0	0	0	0	0	0	0	0	0	0	0	0	0	0	0	0	0	0	0	0	0	0	0	0	0	0
[truncated: 251 more columns]

## Sheet: S3_diversity_DNA_conc
subject_id	contraceptive	diversity (Simpson’s inverted index)			richness (observed species)			DNA concentration (ng/µL)			48h sugar consumption			weekly sugar consumption	Estrogen (nM)			progesterone (nM)
		menstrual	follicular	luteal	menstrual	follicular	luteal	menstrual	follicular	luteal	menstrual	follicular	luteal		menstrual	follicular	luteal	menstrual	follicular	luteal
4	NHC	13.2087	16.7816	22.4895	95	37	61	98.232	115.441	45.01	0	2	2	10.875	0.108	0.212	0.737	1.52	0.901	1.05
9	NHC	24.1189	13.8502	18.043	53	46	46	38.087	25.802	23.856	2	0	2	8.625	0.127	0.495	0.487	1.44	1.43	38.79
10	NHC	14.5667	15.4579	NA	23	31	NA	37.918	34.277	0	0	4	4	5.5	0.059	0.272	0.367	1.32	0.909	31.75
12	NHC	16.3121	21.8791	14.2235	36	45	21	14.694	23.817	32.421	4	0	2	5.375	0.122	0.865	0.699	1.17	5.81	51.03
19	NHC	17.2158	15.8211	2.25129	56	75	3	33.896	69.249	42.017	4	6	2	16.75	0.062	0.216	0.227	1.67	1.28	10.82
24	NHC	20.8896	25.5839	15.4395	55	93	97	31.387	21.585	20.785	2	0	0	14	0.112	0.449	1.18	1.38	1.27	45.55
29	NHC	10.988	20.6766	21.2661	13	65	109	47.792	28.203	20.84	4	2	2	17.375	0.126	0.225	0.49	0.709	6.36	31.96
34	NHC	15.4763	18.4543	14.5079	55	48	51	65.201	21.229	13.318	0	0	2	7.375	0.14	0.205	0.279	1.21	0.869	20.42
53	NHC	13.3176	24.4787	19.848	21	109	78	17.77	38.467	8.971	2	4	0	4.625	0.207	0.261	0.911	1.82	2.12	63.16
72	NHC	16.3195	13.6335	27.3816	54	41	52	34.804	110.459	92.135	2	0	2	11.75	0.118	0.165	0.293	1.12	1.01	11.64
80	NHC	11.5024	24.8432	12.7111	94	63	25	76.824	24.787	29.728	4	0	0	7.875	0.072	0.353	0.295	1.32	1.91	17.94
87	NHC	5.44742	32.9013	26.2977	70	59	72	9.914	40.296	8.732	4	2	2	9.625	0.226	0.631	0.661	1.54	1.45	66.4
94	NHC	14.168	10.4	27.0308	79	75	84	81.751	61.785	43.697	0	0	0	0.5	0.135	0.878	0.461	1.76	2.98	40.73
97	NHC	24.8283	29.1858	17.432	46	80	56	24.214	37.32	27.369	4	0	0	2.125	0.099	0.211	0.739	1.7	1.23	4.25
98	NHC	3.74728	14.1616	21.4877	29	72	88	30.262	28.399	29.487	0	2	0	6.875	0.141	0.224	1.07	1.23	1.29	1.12
99	NHC	19.1715	15.8141	18.7229	57	71	98	12.604	13.74	13.625	8	4	2	4.75	0.134	0.236	0.385	0.794	0.778	37.95
103	NHC	18.3543	14.8941	21.4893	66	27	38	91.529	60.193	40.018	2	0	2	5.5	0.113	0.189	0.428	1.45	1.35	33.49
104	NHC	24.6109	19.2466	15.2856	64	38	84	27.892	17.463	13.864	2	6	4	4.75	0.287	0.308	0.914	19.34	0.939	34.64
105	NHC	10.6077	16.9138	12.6926	99	43	28	43.8	36.842	55.099	0	2	2	2.375	0.258	1.46	0.364	1.15	2.01	54.14
108	NHC	21.0603	13.3674	20.7566	35	109	32	31.071	58.695	27.869	2	0	0	3.875	0.114	0.193	0.288	2.22	0.676	14.75
111	NHC	20.857	13.5039	19.1207	51	57	45	14.286	38.912	15.597	2	6	10	11.5	0.143	1.29	0.802	1.22	1.92	73.24
112	NHC	15.9881	20.5928	22.7879	76	50	56	74.532	50.756	47.644	6	0	0	4.75	0.089	0.497	0.398	0.635	0.735	37.68
113	NHC	14.028	29.4858	12.3826	86	115	80	21.71	21.277	26.336	4	4	4	9	0.146	0.273	0.626	1.17	0.77	29.74
120	NHC	16.9999	22.5862	19.5702	44	75	39	113.879	27.637	27.201	0	0	0	7.5	0.111	0.349	0.602	1.91	1.55	35.19
124	NHC	13.1335	27.8755	17.4697	72	99	82	27.714	8.782	4.954	2	2	0	7.25	0.141	0.301	0.271	0.97	1.22	38.7
129	NHC	30.2976	23.1753	10.5277	41	64	12	16.558	79.844	50.312	4	2	2	4.25	0.213	0.271	0.505	1.73	1.82	41.61
134	NHC	12.8162	21.9097	21.5378	20	55	58	37.18	49.654	35.237	2	2	4	6.375	0.152	0.109	0.322	0.774	1.14	10.03
135	NHC	20.329	18.5871	10.3401	79	50	19	39.833	40.788	27.49	2	4	6	3.25	0.191	0.796	0.721	1.64	1.83	82.39
136	NHC	29.3416	12.4639	28.9148	90	30	88	48.847	25.485	46.966	4	4	0	8.875	0.084	0.252	0.241	0.955	0.984	16.48
138	NHC	18.8581	21.8023	11.3885	55	47	25	62.813	66.328	47.365	2	6	2	10.375	0.122	0.285	0.388	0.775	1.07	34.18
139	NHC	21.7756	16.0024	9.69556	46	83	14	55.006	36.137	75.908	0	0	2	3.75	0.143	1.03	0.357	1.17	4.25	46.29
140	NHC	20.8953	11.6865	9.01371	46	83	56	17.172	19.29	8.217	0	0	2	1.75	0.088	0.097	0.346	1.14	0.862	1.16
142	NHC	13.4435	10.2675	NA	27	77	NA	53.505	38.097	0	2	4	2	3.5	0.179	0.328	0.601	1.08	1.14	40.34
143	NHC	21.6409	22.3301	19.8509	65	75	45	130.335	38.884	40.895	0	6	0	6.125	0.116	0.221	0.402	1.02	1.3	28.94
147	NHC	13.224	18.7411	17.5197	86	48	75	15.342	7.84	14.086	6	4	8	22.75	0.192	0.266	0.25	1.5	1.08	11.93
149	NHC	17.7709	20.4153	16.0482	25	70	22	15.755	20.691	26.092	0	0	0	1.875	0.231	0.576	0.589	0.869	0.831	45.72
150	NHC	14.8652	9.27408	22.1606	18	83	79	64.002	26.799	29.754	0	0	0	5	0.096	0.143	0.295	1.62	1.34	1.1
151	NHC	15.2022	NA	NA	28	NA	NA	20.487	0	0	6	2	0	8.5	0.146	0.58	0.647	0.721	1.04	30.46
156	NHC	14.3201	11.521	20.7762	64	64	66	18.197	42.703	32.698	0	2	0	10.5	0.142	0.239	0.29	0.681	0.712	20.49
158	NHC	15.4431	18.9189	17.4474	67	55	65	47.577	47.45	26.657	4	0	4	17	0.221	0.559	0.238	1.43	1.43	48.78
159	NHC	17.5573	17.3391	22.2018	84	87	78	19.839	44.096	23.685	4	0	0	14.625	0.174	0.732	0.464	1.11	0.69	33.76
164	NHC	25.7736	29.2452	17.0498	72	66	97	16.21	28.496	44.425	0	0	0	1.375	0.126	0.168	0.838	1.27	1.12	1.36
166	NHC	21.0542	13.4303	16.9089	49	74	56	54.225	54.599	33.561	0	0	4	4.875	0.159	0.466	0.733	0.916	0.404	59.17
2	COC	9.81241	22.3536	7.42965	14	56	9	19.348	40.468	11.701	0	0	2	5.25	NA	NA	NA	NA	NA	NA
7	COC	13.4159	20.1891	29.0711	82	53	60	31.806	53.472	31.431	0	2	2	21.625	NA	NA	NA	NA	NA	NA
15	COC	18.76	25.4995	17.3936	30	85	82	19.838	17.394	2.034	0	0	0	1.25	NA	NA	NA	NA	NA	NA
17	COC	11.6875	24.3956	15.3522	20	78	65	18.516	13.531	24.626	0	2	4	4.75	NA	NA	NA	NA	NA	NA
18	COC	20.4784	8.74225	20.8132	43	77	93	44.21	44.063	33.352	4	2	4	4.5	NA	NA	NA	NA	NA	NA
21	COC	23.1358	14.7323	23.5343	74	35	41	29.578	14.9	21.22	0	0	0	18.625	NA	NA	NA	NA	NA	NA
22	COC	25.032	10.7545	16.1298	85	78	92	14.616	22.92	16.005	0	2	0	11.125	NA	NA	NA	NA	NA	NA
26	COC	17.1783	10.208	7.90059	87	15	11	20.568	91.059	96.034	0	2	0	13.375	NA	NA	NA	NA	NA	NA
27	COC	NA	8.5512	19.8394	NA	17	43	0	31.106	51.256	0	0	2	22.625	NA	NA	NA	NA	NA	NA
32	COC	18.2788	10.3111	21.2011	31	23	34	64.221	21.008	15.039	0	0	2	7.5	NA	NA	NA	NA	NA	NA
35	COC	15.3516	19.3208	10.3061	61	53	87	20.727	12.588	15.06	2	2	0	2.25	NA	NA	NA	NA	NA	NA
36	COC	20.8788	7.89267	18.8615	44	20	53	36.287	53.277	25.495	2	4	0	5.125	NA	NA	NA	NA	NA	NA
38	COC	13.5926	14.2507	16.8901	54	43	35	30.329	29.219	17.924	4	6	0	5.5	NA	NA	NA	NA	NA	NA
45	COC	13.1332	19.65	16.1005	102	32	104	24.9	45.685	73.924	0	2	0	4.625	NA	NA	NA	NA	NA	NA
47	COC	19.8864	21.5676	22.4848	41	99	47	35.995	44.718	24.313	4	0	2	5.25	NA	NA	NA	NA	NA	NA
50	COC	11.4105	20.4941	26.7653	71	88	69	53.766	38.855	23.921	2	0	2	4.75	NA	NA	NA	NA	NA	NA
51	COC	13.0369	23.8735	13.3332	56	70	30	3.569	21.379	36.913	0	2	2	3	NA	NA	NA	NA	NA	NA
54	COC	23.3024	8.81664	22.6642	78	29	32	28.075	49.145	13.462	2	4	0	12.375	NA	NA	NA	NA	NA	NA
58	COC	15.5496	17.3426	13.9873	72	69	41	52.096	48.619	45.149	2	4	2	13.75	NA	NA	NA	NA	NA	NA
59	COC	27.112	18.2143	22.2129	51	67	94	56.742	47.1	20.332	4	6	4	11.625	NA	NA	NA	NA	NA	NA
63	COC	14.4058	19.1634	14.5015	64	85	63	35.553	29.057	52.899	0	2	0	5.375	NA	NA	NA	NA	NA	NA
64	COC	9.03159	18.8844	16.9818	10	79	40	26.588	28.221	24.13	0	0	4	4.5	NA	NA	NA	NA	NA	NA
65	COC	20.4739	21.2928	18.7307	47	86	46	84.795	35.117	37.271	4	2	0	6.125	NA	NA	NA	NA	NA	NA
66	COC	9.86569	11.6113	16.6592	33	20	30	56.701	29.297	39.142	4	2	2	21	NA	NA	NA	NA	NA	NA
67	COC	19.5816	14.3911	15.2038	58	80	34	60.093	23.802	40.27	2	0	6	9.375	NA	NA	NA	NA	NA	NA
75	COC	24.9319	16.807	14.8613	65	76	37	15.954	27.964	26.022	4	0	0	2.875	NA	NA	NA	NA	NA	NA
76	COC	17.1592	10.218	NA	63	64	NA	102.368	62.22	0	8	2	6	5.625	NA	NA	NA	NA	NA	NA
77	COC	20.3071	24.8073	17.611	52	46	62	73.714	104.238	64.756	0	0	0	4.875	NA	NA	NA	NA	NA	NA
79	COC	33.109	24.806	16.8639	98	105	26	101.28	33.664	48.373	2	6	6	21.125	NA	NA	NA	NA	NA	NA
82	COC	16.2056	16.2279	32.1166	23	25	76	29.545	22.819	29.863	2	0	0	10.5	NA	NA	NA	NA	NA	NA
89	COC	21.7798	12.5859	7.6874	38	59	15	33.908	47.484	60.774	2	4	0	18.375	NA	NA	NA	NA	NA	NA
115	COC	13.9381	14.7139	22.2232	21	53	66	72.236	28.63	109.185	2	2	6	4.75	NA	NA	NA	NA	NA	NA
119	COC	16.0967	18.4781	10.0829	71	102	15	6.617	3.991	3.525	2	6	0	12.125	NA	NA	NA	NA	NA	NA
127	COC	18.2642	14.5155	17.8775	107	38	31	51.577	49.779	26.117	4	8	0	16.625	NA	NA	NA	NA	NA	NA
128	COC	25.4211	9.90312	21.1219	65	12	84	38.135	48.601	18.779	2	0	2	4.25	NA	NA	NA	NA	NA	NA
130	COC	18.299	14.2459	NA	97	89	NA	51.275	49.026	0	0	4	6	3.25	NA	NA	NA	NA	NA	NA
141	COC	13.3711	21.592	21.7052	23	87	97	55.214	28.575	18.449	4	4	6	13	NA	NA	NA	NA	NA	NA
148	COC	14.1267	18.6182	17.1439	41	55	55	26.714	16.92	12.781	6	8	2	17.75	NA	NA	NA	NA	NA	NA
153	COC	NA	20.0447	23.6601	NA	68	70	0	32.281	104.145	0	2	0	7.5	NA	NA	NA	NA	NA	NA
157	COC	14.7928	13.5983	16.0207	35	80	69	18.115	38.092	33.863	4	2	6	13.625	NA	NA	NA	NA	NA	NA
161	COC	10.3435	25.3936	15.7287	56	74	80	24.769	36.656	20.4	2	2	2	7.125	NA	NA	NA	NA	NA	NA
28	IUS	15.9692	10.1101	14.4691	46	18	26	96.381	24.172	45.204	0	4	0	3.875	NA	NA	NA	NA	NA	NA
30	IUS	20.3403	11.577	10.3069	43	71	73	64.223	42.1	98.505	0	2	2	18	NA	NA	NA	NA	NA	NA
33	IUS	13.8237	24.754	10.841	70	54	45	28.749	32.282	26.756	2	4	2	3.5	NA	NA	NA	NA	NA	NA
37	IUS	16.2284	2.73977	18.6455	33	10	53	32.739	44.935	38.204	0	2	0	3.625	NA	NA	NA	NA	NA	NA
48	IUS	19.851	14.0607	25.1535	45	22	66	15.003	11.347	6.181	0	0	2	3.75	NA	NA	NA	NA	NA	NA
73	IUS	21.7163	18.6356	18.5574	41	71	87	45.326	87.371	63.568	2	0	2	2.625	NA	NA	NA	NA	NA	NA
88	IUS	22.7053	8.6701	9.92429	83	53	15	59.721	46.11	23.668	0	6	2	4.125	NA	NA	NA	NA	NA	NA
93	IUS	NA	16.4426	11.1371	NA	41	19	0	17.109	14.509	0	0	4	11.875	NA	NA	NA	NA	NA	NA
95	IUS	17.9838	24.6468	20.594	87	75	53	59.592	80.828	12.625	2	2	2	8.25	NA	NA	NA	NA	NA	NA
100	IUS	17.6034	21.4115	16.1347	55	40	43	64.569	43.949	35.04	2	2	6	17.625	NA	NA	NA	NA	NA	NA
106	IUS	15.1459	14.3468	21.5553	69	97	62	18.174	19.062	18.039	0	0	0	4.125	NA	NA	NA	NA	NA	NA
107	IUS	24.7897	18.6894	17.1161	40	40	39	64.999	13.307	30.922	2	2	4	11.125	NA	NA	NA	NA	NA	NA
109	IUS	12.7194	18.9036	12.3504	78	37	72	22.989	33.456	12.76	0	2	2	3.875	NA	NA	NA	NA	NA	NA
110	IUS	18.3182	25.5754	12.9251	40	95	43	35.42	39.618	49.321	2	2	2	9	NA	NA	NA	NA	NA	NA
123	IUS	10.6537	21.6595	12.2769	82	54	21	58.366	58.822	15.305	2	0	0	14.5	NA	NA	NA	NA	NA	NA
132	IUS	4.37954	21.6296	19.4501	24	72	47	64.605	38.921	33.091	0	6	4	5.125	NA	NA	NA	NA	NA	NA
160	IUS	14.427	27.2475	24.3772	33	58	71	27.125	70.539	48.793	2	0	0	13	NA	NA	NA	NA	NA	NA
162	IUS	10.5141	25.5002	26.661	12	135	64	14.902	20.27	9.949	0	0	2	9.5	NA	NA	NA	NA	NA	NA
163	IUS	16.0863	16.981	12.5859	94	70	61	50.151	56.449	37.688	0	0	4	4.25	NA	NA	NA	NA	NA	NA

## Sheet: S4_taxa_health
Species	Socransky group	Diaz classification	Caries association
Actinomyces gerencseriae	blue	health-associated	NA
Actinomyces israelii	blue	health-associated	NA
Actinomyces naeslundii	blue	health-associated	NA
Actinomyces odontolyticus	blue	health-associated	NA
Aggregatibacter actinomycetemcomitans	NA	periodontitis-associated	NA
Campylobacter gracilis	orange	periodontitis-associated	NA
Campylobacter showae	orange	periodontitis-associated	NA
Capnocytophaga gingivalis	green	health-associated	NA
Capnocytophaga ochracea	orange	periodontitis-associated	NA
Capnocytophaga sputigena	green	health-associated	NA
Eikenella corrodens	green	health-associated	NA
Eubacterium nodatum	red	periodontitis-associated	NA
Fusobacterium nucleatum	orange	periodontitis-associated	NA
Fusobacterium periodonticum	orange	periodontitis-associated	NA
Gemella morbillorum	orange	periodontitis-associated	NA
Lachnoanaerobaculum saburreum	yellow	health-associated	NA
Lactobacillus gasseri	NA	NA	caries-associated
Leptotrichia buccalis	NA	health-associated	NA
Neisseria mucosa	purple	health-associated	NA
Porphyromonas gingivalis	red	periodontitis-associated	NA
Prevotella intermedia	orange	periodontitis-associated	NA
Prevotella melaninogenica	orange	periodontitis-associated	NA
Prevotella nigrescens	orange	periodontitis-associated	NA
Streptococcus anginosus	yellow	health-associated	caries-associated
Streptococcus constellatus	yellow	health-associated	NA
Streptococcus cristatus	NA	NA	caries-associated
Streptococcus gordonii	yellow	health-associated	NA
Streptococcus intermedius	yellow	health-associated	NA
Streptococcus mitis	yellow	health-associated	NA
Streptococcus mutans	NA	NA	caries-associated
Streptococcus oralis	yellow	health-associated	NA
Streptococcus parasanguinis	yellow	health-associated	NA
Streptococcus salivarius	yellow	health-associated	NA
Streptococcus sanguinis	yellow	health-associated	NA
Streptococcus sobrinus	NA	NA	caries-associated
Tannerella forsythia	red	periodontitis-associated	NA
Treponema denticola	red	periodontitis-associated	NA
Veillonella parvula	purple	health-associated	NA

## Sheet: S5_differential_modules
Data type	Reference group	Different in	Differential module	Coefficient	Standard error	Adjusted p-value
phase	menstrual	Luteal	M00140 C1-unit interconversion, prokaryotes	0.000814406	0.000156698	0.000486947
phase	menstrual	Luteal	M00122 Cobalamin biosynthesis, cobinamide => cobalamin	0.000538146	0.000121191	0.00737359
phase	menstrual	Luteal	M00006 Pentose phosphate pathway, oxidative phase, glucose 6P => ribulose 5P	-0.000623399	0.000176493	0.0461925
contraceptive	NHC	COC	M00012 Glyoxylate cycle	-0.000721687	0.00019667	0.0461925
contraceptive	NHC	COC	M00050 Guanine ribonucleotide biosynthesis IMP => GDP,GTP	0.00105098	0.000287165	0.0461925
smoke_group	never	daily	M00053 Pyrimidine deoxyribonuleotide biosynthesis, CDP/CTP => dCDP/dCTP,dTDP/dTTP	0.00248287	0.000690018	0.0461925
sugar_categories	low	middle	M00093 Phosphatidylethanolamine (PE) biosynthesis, PA => PS => PE	-0.000573306	0.000144987	0.0461925
phase	menstrual	Luteal	M00133 Polyamine biosynthesis, arginine => agmatine => putrescine => spermidine	0.000558417	0.000157407	0.0461925
phase	menstrual	Luteal	M00136 GABA biosynthesis, prokaryotes, putrescine => GABA	0.000360215	0.000102707	0.0461925
phase	menstrual	Follicular	M00140 C1-unit interconversion, prokaryotes	0.0005693	0.00015496	0.0461925
contraceptive	NHC	COC	M00144 NADH:quinone oxidoreductase, prokaryotes	-0.00276467	0.000725007	0.0461925
phase	menstrual	Luteal	M00373 Ethylmalonyl pathway	0.000814897	0.000220314	0.0461925
phase	menstrual	Follicular	M00122 Cobalamin biosynthesis, cobinamide => cobalamin	0.000416791	0.000119665	0.0465424
phase	menstrual	Follicular	M00550 Ascorbate degradation, ascorbate => D-xylulose-5P	-0.000519147	0.000150193	0.0474244
phase	menstrual	Luteal	M00532 Photorespiration	0.000631544	0.000183926	0.0478596
